# Supplementary material for: Investigating Causal Relations Between Sleep-Related Traits and Risk of Type 2 Diabetes Mellitus: A Mendelian Randomization Study
Source: Front Genet. 2020 Dec 15;11:607865. doi: 10.3389/fgene.2020.607865 (PMC7770175; doi:10.3389/fgene.2020.607865)
Supplement: Supplementary file 2 [file Table_1.XLSX]

## Sheet: S1
Supplementary Table 1: SNP instruments for causal effect of insomnia on T2DM
SNP	Chr	Bp	A1	A2	beta.exposure	se.exposure	pval.exposure	beta.outcome	se.outcome	pval.outcome	LD	confounder	outlier
rs1015438	16	51177517	A	G	0.078	0.008	2.51e-14	0.0046	0.016	0.77	N	N	N
rs1031654	13	54382035	A	C	-0.0512933	0.007	3.88e-12	-0.032	0.015	0.031	N	Y	N
rs1038093	15	74012409	T	C	0.0392207	0.006	2.47e-10	0.011	0.013	0.37	N	N	N
rs10502966	18	50748499	A	G	-0.0387408	0.006	8.54e-11	0.0083	0.012	0.49	N	N	N
rs1064213	2	198950240	A	G	-0.036664	0.006	6.41e-10	0.015	0.012	0.2	N	Y	N
rs1064939	11	118396331	A	T	0.130151	0.02	2.16e-10	0.097	0.046	0.035	N	Y	N
rs10756571	9	14534505	T	C	0.0363319	0.006	1.8e-08	0.015	0.013	0.25	N	N	N
rs10758593	9	4292083	A	G	-0.0356272	0.006	4.9e-09	0.044	0.012	0.00029	N	N	Y
rs10761240	9	96361922	A	G	-0.0429075	0.006	2.12e-12	-0.015	0.012	0.21	N	N	N
rs10800992	1	190900576	T	C	0.0421012	0.006	3.84e-12	-0.0084	0.012	0.49	N	N	N
rs10825503	10	57177470	T	G	0.0334348	0.006	1.43e-08	-0.0005	0.012	0.97	N	N	N
rs10865954	3	49211989	T	C	0.0421012	0.006	1.92e-11	0.0057	0.013	0.65	N	N	N
rs10898940	11	73455292	A	C	0.0344014	0.006	8.09e-09	-0.007	0.014	0.61	N	N	N
rs10928256	2	146458738	T	C	0.0344014	0.006	1.61e-08	-0.016	0.012	0.2	N	N	N
rs10944696	6	94498850	A	G	-0.0377019	0.007	7.99e-09	-0.008	0.013	0.55	N	N	N
rs10947428	6	33647058	T	C	-0.0682788	0.007	9.06e-21	-0.017	0.016	0.3	N	N	N
rs10947690	6	37631768	A	G	-0.0470916	0.007	4.04e-12	-0.024	0.015	0.12	N	N	N
rs10947987	6	41754370	T	C	-0.0325232	0.006	4.08e-08	0.0002	0.012	0.98	N	N	N
rs10955647	8	114154187	T	G	0.0334348	0.006	1.84e-08	0.0017	0.012	0.88	N	N	N
rs11001276	10	76825638	A	T	-0.0377019	0.007	2.52e-08	-0.0053	0.015	0.72	N	N	N
rs11090039	22	41496800	A	G	0.0392207	0.007	1.82e-09	0.016	0.013	0.22	N	N	N
rs11119409	1	210293333	T	C	-0.0345914	0.006	1.19e-08	0.0068	0.013	0.59	N	Y	N
rs11126082	2	66789341	C	G	-0.0429075	0.006	8.26e-13	-0.016	0.013	0.22	Y	N	N
rs11149313	13	85294881	A	G	0.0401818	0.007	2.38e-09	0.013	0.013	0.32	N	N	N
rs113851554	2	66750564	T	G	0.206201	0.014	1.56e-51	0.07	0.028	0.013	N	N	N
rs1147852	6	147980909	A	G	0.0392207	0.006	9.94e-10	0.0086	0.013	0.51	N	N	N
rs11588755	1	57819204	A	G	-0.0345914	0.006	5.14e-09	0.0092	0.012	0.45	N	N	N
rs11605348	11	47606483	A	G	-0.0449974	0.006	7.01e-13	0.03	0.013	0.022	N	Y	N
rs116466468	2	159137557	T	C	0.0440169	0.007	2.11e-10	0.024	0.014	0.081	N	N	N
rs11650304	17	46035001	C	G	0.0667236	0.012	1.23e-08	0.048	0.023	0.041	N	N	N
rs1167132	12	43484487	T	C	0.0353671	0.006	8.73e-09	0.0007	0.012	0.95	N	N	N
rs11679943	2	77724624	A	G	0.0372958	0.006	3.16e-09	0.011	0.013	0.37	N	N	N
rs11722569	4	112822731	T	C	0.0344014	0.006	2.91e-08	0.0088	0.013	0.49	N	N	N
rs11756035	6	18843810	C	G	0.0506931	0.009	1.29e-08	-0.021	0.018	0.26	N	N	N
rs117630493	13	54018867	C	G	-0.100926	0.018	3.61e-08	0.044	0.044	0.31	Y	N	N
rs11803128	1	190060095	A	G	-0.040822	0.006	6.85e-11	-0.0037	0.013	0.77	N	N	N
rs118166957	9	8858043	T	C	0.0676586	0.008	1.95e-16	0.012	0.017	0.47	N	N	N
rs11838830	13	60362013	A	G	-0.080126	0.013	5.2e-10	-0.0004	0.028	0.99	Y	N	N
rs12030482	1	96961268	A	T	0.0411419	0.007	8.16e-09	0.021	0.015	0.14	N	N	N
rs12187443	5	102660400	T	C	0.0401818	0.006	1.64e-10	-0.029	0.013	0.026	N	N	Y
rs12251016	10	21821918	A	T	-0.0387408	0.006	3.89e-10	0.0011	0.013	0.93	N	Y	N
rs12310246	12	84700945	A	G	0.0449734	0.007	4.74e-11	0.018	0.014	0.21	N	N	N
rs12454003	18	26315799	C	G	-0.0345914	0.006	4.94e-09	-0.013	0.012	0.29	N	N	N
rs12520974	5	61514611	T	C	-0.0356272	0.006	1.69e-09	0.014	0.012	0.27	N	N	N
rs12540241	7	3824141	A	T	-0.0460439	0.008	1.58e-09	-0.0029	0.016	0.85	Y	N	N
rs12605642	18	31313965	T	G	0.0353671	0.006	2.13e-09	-0.016	0.012	0.19	N	N	N
rs12614369	2	66792109	A	G	0.0440169	0.008	7.21e-09	-0.0083	0.018	0.64	Y	N	N
rs1264419	6	30576781	C	G	0.0363319	0.006	8.91e-10	0.0081	0.017	0.62	Y	N	N
rs12666306	7	115082406	A	G	0.0421012	0.006	2.24e-12	-0.015	0.012	0.22	N	N	N
rs12790660	11	57667222	T	C	-0.0397809	0.006	4.49e-10	-0.0012	0.013	0.93	N	N	N
rs1289939	1	117944435	T	C	-0.040822	0.007	6e-09	-0.015	0.014	0.27	N	N	N
rs12912299	15	38897857	T	C	-0.0429075	0.006	4.42e-13	0.0078	0.012	0.52	N	N	N
rs12917449	15	74331659	A	C	-0.0418642	0.008	2.97e-08	-0.025	0.016	0.11	N	N	N
rs12924275	16	9191790	T	C	0.0382587	0.007	1.93e-08	-0.0036	0.014	0.79	N	N	N
rs12983032	19	5073447	A	G	-0.0429075	0.006	1.07e-11	-0.0081	0.013	0.53	N	N	N
rs12991815	2	68071990	C	G	0.0401818	0.006	3.02e-11	0.0019	0.012	0.88	N	N	N
rs13010288	2	51824512	T	G	-0.05975	0.009	9.26e-12	-0.022	0.018	0.22	N	N	N
rs13135092	4	103198082	A	G	-0.0888312	0.011	2.53e-16	-0.014	0.028	0.61	N	Y	N
rs13138995	4	148987430	A	G	0.0344014	0.006	1.97e-08	-0.022	0.013	0.074	N	N	Y
rs1357685	7	109200331	T	C	0.0334348	0.006	1.39e-08	0.028	0.012	0.023	Y	N	N
rs138014720	3	50070843	A	T	0.0695261	0.013	3.46e-08	-0.0019	0.024	0.94	Y	N	N
rs138678612	6	30932223	A	G	-0.116534	0.02	1.41e-08	-0.059	0.051	0.25	N	N	N
rs1519102	2	66677816	C	G	-0.036664	0.006	1.9e-08	-0.004	0.013	0.76	N	N	N
rs152555	5	106849674	A	G	-0.0523465	0.008	4.83e-10	0.014	0.021	0.51	N	N	N
rs1530938	2	236900633	A	G	0.0363319	0.006	8.82e-10	-0.0047	0.012	0.7	N	N	N
rs1536053	13	111982291	T	C	-0.0377019	0.006	6.04e-09	-0.018	0.014	0.2	N	Y	N
rs1553754	17	46563707	T	G	-0.0335568	0.006	3.51e-08	-0.038	0.012	0.0016	Y	N	N
rs1567084	3	71435955	A	G	0.0334348	0.006	2.14e-08	0.014	0.012	0.24	N	N	N
rs1580173	3	107955515	A	G	0.0334348	0.006	2.28e-08	0.016	0.012	0.2	N	N	N
rs1620977	1	72729142	A	G	0.0516432	0.007	2.27e-14	0.032	0.014	0.024	N	Y	N
rs16903122	5	87693561	T	C	0.0554347	0.007	9.04e-16	-0.0049	0.014	0.72	N	N	N
rs16990210	4	34720226	T	C	-0.0460439	0.008	1.97e-08	-0.028	0.018	0.12	N	N	N
rs17005118	4	82288564	A	G	0.0421012	0.007	6.13e-10	0.035	0.014	0.013	N	N	Y
rs17025198	3	88001713	A	G	0.0411419	0.007	2.19e-08	-0.0025	0.015	0.87	N	N	N
rs17083297	5	92995477	A	C	-0.0439519	0.008	1.6e-08	-0.012	0.017	0.5	N	N	N
rs17223714	5	50492629	A	G	0.0459289	0.007	2.44e-10	-0.025	0.015	0.1	N	N	Y
rs1731951	7	137075847	A	T	-0.0345914	0.006	1.36e-08	-0.0075	0.013	0.55	N	N	N
rs17324524	23	133134421	T	C	-0.0576291	0.009	5.01e-10	-0.11	0.049	0.029	Y	N	N
rs17367725	5	107112116	T	C	-0.0356272	0.006	9.29e-09	-0.016	0.013	0.23	N	N	N
rs17520265	7	119674508	A	G	-0.0910194	0.016	2.87e-08	0.04	0.037	0.28	N	N	N
rs17643634	8	91650818	T	C	-0.05975	0.008	1.34e-13	0.028	0.018	0.11	N	N	Y
rs176644	15	89913632	T	G	0.0353671	0.006	9.49e-09	-0.0057	0.012	0.64	N	N	N
rs1861412	2	58893065	A	G	0.0382587	0.006	1.67e-10	-0.009	0.012	0.46	N	Y	N
rs190073	7	10985188	A	G	-0.0335568	0.006	2.86e-08	-0.023	0.012	0.064	N	N	N
rs1927902	9	120518991	T	C	0.0525924	0.007	1.15e-14	0.0065	0.014	0.65	N	N	N
rs1937447	1	66358242	C	G	-0.0387408	0.007	2.08e-08	0.0073	0.015	0.63	N	N	N
rs2030672	7	21687925	C	G	0.0344014	0.006	1.1e-08	0.02	0.012	0.11	N	N	N
rs2089358	1	37194103	T	C	-0.040822	0.007	2.75e-10	-0.0054	0.013	0.69	N	N	N
rs214934	11	17193475	A	T	-0.0377019	0.006	3.16e-09	0.044	0.013	0.00054	N	N	Y
rs2216427	3	180785697	C	G	0.0353671	0.006	1.6e-08	-0.025	0.013	0.059	N	N	Y
rs2221119	11	88598444	C	G	0.0363319	0.006	2e-09	0.024	0.012	0.045	N	N	N
rs224029	10	64519299	T	C	-0.0387408	0.006	2.51e-10	0.0003	0.012	0.98	N	N	N
rs2286729	12	6873818	A	G	0.0695261	0.011	5.37e-11	0.039	0.023	0.088	N	N	N
rs2364921	3	158522463	T	C	-0.0335568	0.006	2.13e-08	0	0.012	1	N	N	N
rs238869	6	29355113	T	C	-0.0335568	0.006	3.36e-08	-0.013	0.014	0.35	N	N	N
rs2388840	6	99598756	A	G	-0.036664	0.006	1.37e-09	-0.0067	0.013	0.6	N	N	N
rs2389631	13	96932868	A	C	-0.0397809	0.006	2.03e-10	-0.011	0.013	0.37	N	N	N
rs2398144	16	56352854	A	C	0.0382587	0.006	5.09e-10	0.015	0.012	0.22	Y	N	N
rs2431108	5	103947968	T	C	-0.0534008	0.006	7.83e-17	-0.017	0.013	0.21	N	N	N
rs2447094	17	2294048	A	C	-0.0335568	0.006	2.5e-08	0.024	0.012	0.05	Y	N	N
rs2491124	13	53784083	T	C	0.0487902	0.006	8.81e-16	0.029	0.012	0.02	Y	N	N
rs2598293	7	133989882	T	C	0.0353671	0.006	2.48e-09	0.014	0.012	0.26	N	N	N
rs2737240	8	116657235	A	G	0.0363319	0.007	3.37e-08	0.0083	0.013	0.54	N	Y	N
rs2792990	9	125621610	C	G	0.0544882	0.008	1.15e-10	0.04	0.017	0.018	N	N	Y
rs2815757	1	72764289	T	C	0.0554347	0.008	2.24e-13	0.053	0.016	0.00063	Y	N	N
rs2838787	21	46539725	A	G	-0.0356272	0.006	7.65e-09	-0.026	0.013	0.043	N	N	N
rs28552587	8	103356226	A	G	0.0334348	0.006	3.3e-08	0.0047	0.012	0.7	N	N	N
rs28582096	12	123856998	A	G	-0.0544562	0.007	1.74e-13	-0.052	0.015	0.00077	N	N	Y
rs28611339	8	10170037	T	G	0.0582689	0.009	8.46e-11	-0.034	0.019	0.075	N	N	Y
rs2867690	20	41972028	T	C	0.0421012	0.008	3.7e-08	0.0022	0.015	0.88	N	N	N
rs2903385	4	106094427	A	G	0.0430595	0.006	4.53e-13	-0.0047	0.012	0.7	N	N	N
rs3131638	6	31475127	A	G	-0.0439519	0.007	7.88e-10	-0.051	0.015	0.00047	N	N	Y
rs314281	6	105400605	T	C	-0.0429075	0.006	6.03e-13	0.0067	0.012	0.58	N	N	N
rs3184470	16	715164	A	G	-0.0377019	0.006	9.73e-10	-0.0098	0.013	0.44	N	N	N
rs324017	12	57487814	A	C	0.0392207	0.007	1.61e-09	-0.0057	0.014	0.68	N	N	N
rs34036083	2	66815719	T	C	-0.0356272	0.006	2.07e-08	-0.027	0.014	0.044	Y	N	N
rs34214423	16	52303107	A	C	0.0449734	0.008	3.18e-09	0.0017	0.015	0.91	N	N	N
rs34490907	17	26933741	C	G	0.0535408	0.009	1.76e-08	-0.0014	0.02	0.94	N	N	N
rs34967082	2	215382654	A	G	0.0353671	0.006	4.34e-09	0.0044	0.012	0.72	N	N	N
rs35110063	3	43066558	A	G	0.0392207	0.006	8.82e-11	-0.0064	0.012	0.6	N	N	N
rs35322724	16	77137324	A	C	0.0487902	0.006	3.75e-16	0.0019	0.012	0.88	N	N	N
rs35539975	5	91607148	A	G	0.0421012	0.007	4.49e-09	0.0045	0.015	0.76	N	N	N
rs37445	5	106899684	A	G	-0.0356272	0.006	4.88e-09	-0.009	0.013	0.49	Y	N	N
rs3774751	3	50209053	T	G	-0.040822	0.006	7.32e-12	-0.022	0.012	0.072	N	Y	N
rs3902952	16	61647589	T	C	0.0478373	0.008	2.55e-10	-0.0035	0.016	0.82	N	N	N
rs4090240	9	77118987	T	C	-0.0387408	0.007	8.46e-09	0.02	0.013	0.14	N	N	N
rs4238755	16	52746089	A	C	-0.0429075	0.007	2.3e-10	-0.0069	0.014	0.62	N	N	N
rs4260410	3	178469932	T	C	0.0344014	0.006	4.87e-08	0	0.013	1	N	N	N
rs429358	19	45411941	T	C	0.0459289	0.008	2.13e-08	0.12	0.019	1.4e-10	N	Y	N
rs4502882	5	153093998	T	C	-0.0387408	0.006	7.96e-10	0.002	0.013	0.87	N	Y	N
rs45453598	16	52637892	A	T	0.0468836	0.008	4.42e-09	-0.047	0.02	0.02	Y	N	N
rs4588900	8	73890425	A	G	0.0334348	0.006	1.57e-08	0.0035	0.012	0.77	N	N	N
rs4592425	11	62697813	T	G	0.0401818	0.006	4.31e-10	-0.0025	0.014	0.86	N	N	N
rs4643373	17	47123423	T	C	0.0411419	0.007	1.58e-10	0.059	0.014	1.7e-05	N	Y	N
rs4664299	2	160570033	T	C	-0.040822	0.007	4.95e-09	-0.0003	0.015	0.98	N	N	N
rs4699157	4	106055212	T	C	-0.0812101	0.015	3.98e-08	-0.014	0.034	0.67	Y	N	N
rs4702	15	91426560	A	G	-0.0481404	0.006	6.78e-16	0.012	0.013	0.38	N	N	N
rs4709655	6	163280204	T	C	-0.0544562	0.009	3.09e-09	-0.0077	0.019	0.68	N	N	N
rs4767645	12	118385788	T	G	-0.036664	0.006	6.47e-10	0.022	0.013	0.09	N	N	Y
rs4788203	16	29978827	A	G	-0.0345914	0.006	6.32e-09	0.043	0.012	0.00052	N	Y	N
rs4790076	17	2243628	T	C	0.0478373	0.008	1.76e-09	-0.03	0.017	0.071	Y	N	N
rs4858708	3	25154112	A	T	-0.0335568	0.006	1.23e-08	0.02	0.012	0.094	N	N	Y
rs492858	3	155432229	T	C	-0.0661398	0.011	3.46e-09	-0.0006	0.023	0.98	N	N	N
rs4981170	14	33412996	A	G	-0.0544562	0.008	7.33e-13	0.024	0.016	0.12	N	N	N
rs521484	7	49894349	A	G	-0.0397809	0.007	1.53e-08	0.02	0.014	0.17	N	N	N
rs524859	11	66041079	A	G	-0.0439519	0.006	1.48e-12	-0.033	0.013	0.0096	N	Y	N
rs55772859	2	208042581	A	C	0.0421012	0.006	4.82e-11	-0.0037	0.013	0.78	N	N	N
rs55972276	5	135653737	A	C	0.0732505	0.009	4.19e-17	0.021	0.02	0.28	N	N	N
rs56097173	2	44262449	T	C	0.0401818	0.006	2.69e-10	0.022	0.013	0.087	N	N	N
rs56133505	11	72348039	A	G	0.0411419	0.006	5.59e-12	0.021	0.012	0.085	N	N	N
rs566673	11	66401373	T	G	-0.0387408	0.006	1.18e-10	-0.004	0.012	0.74	N	N	N
rs5877	1	173878862	T	C	0.0363319	0.006	1.23e-08	0.0084	0.013	0.52	N	N	N
rs6019663	20	47774512	T	C	0.0401818	0.007	6.47e-10	0.011	0.013	0.41	N	N	N
rs60565673	18	52906830	T	G	-0.0429075	0.006	1.59e-12	-0.019	0.013	0.14	N	N	N
rs6119267	20	31163914	C	G	-0.05975	0.006	2.32e-20	-0.015	0.013	0.26	N	N	N
rs61765555	1	73957815	T	C	-0.0449974	0.007	4e-11	-0.01	0.015	0.5	N	N	N
rs61921611	12	66367726	T	C	-0.0439519	0.006	7.84e-12	-0.025	0.013	0.051	N	N	N
rs62068188	17	2400876	T	C	0.0487902	0.008	1.18e-09	-0.035	0.017	0.044	N	N	Y
rs62149809	2	73853830	A	G	0.147558	0.025	5.71e-09	0.13	0.096	0.18	Y	N	N
rs62158170	2	114082175	A	G	0.0657877	0.007	1.2e-19	-0.0035	0.015	0.82	N	N	N
rs62194948	2	239222376	C	G	0.0392207	0.007	4.64e-09	0.028	0.015	0.063	N	N	N
rs62213452	2	210380152	T	G	0.0372958	0.007	2.39e-08	0	0.014	1	N	N	N
rs62264767	3	117642005	A	C	0.064851	0.008	1.63e-14	0.017	0.016	0.29	N	N	N
rs62301574	4	22050165	C	G	-0.0418642	0.007	1.37e-08	0.003	0.015	0.84	N	N	N
rs623025	1	201765094	T	C	-0.0377019	0.007	3.16e-08	-0.027	0.014	0.054	N	N	N
rs62383308	5	165460085	A	G	-0.05975	0.011	3.98e-08	-0.038	0.023	0.09	N	N	N
rs62429521	6	140324582	A	C	0.0506931	0.008	1.78e-09	0.012	0.017	0.46	N	N	N
rs62590551	23	21494390	A	G	0.0544882	0.01	4.61e-09	0.1	0.092	0.25	Y	N	N
rs6457796	6	34828553	T	C	-0.0387408	0.007	1.12e-08	0.019	0.014	0.17	N	Y	N
rs6465151	7	88310899	T	C	0.0563803	0.009	1.9e-09	0.017	0.018	0.35	N	N	N
rs647905	11	121534938	T	C	0.0334348	0.006	2.87e-08	-0.0077	0.012	0.54	N	N	N
rs6510033	19	30710785	A	G	-0.036664	0.007	4.66e-08	-0.019	0.014	0.18	N	N	N
rs6545798	2	60521311	A	T	-0.040822	0.006	1.19e-11	0.02	0.012	0.097	N	N	Y
rs6562066	13	60532796	T	C	0.0392207	0.006	1.38e-10	0.0057	0.012	0.65	N	N	N
rs6589988	11	99126016	A	G	-0.0377019	0.006	4.7e-09	-0.003	0.013	0.82	N	N	N
rs6597649	9	133786652	T	C	0.0334348	0.006	3.05e-08	0.033	0.013	0.011	N	N	Y
rs6601080	5	179511043	A	G	0.0353671	0.006	2.21e-08	-0.0012	0.013	0.93	N	N	N
rs6606731	12	109982578	A	T	0.0430595	0.008	1.51e-08	0.0004	0.016	0.98	N	N	N
rs66674044	16	19904344	A	T	-0.05975	0.009	2.18e-12	0.035	0.018	0.056	N	Y	N
rs667730	11	83277325	T	C	0.0334348	0.006	2.26e-08	0.015	0.012	0.23	N	N	N
rs6702604	1	107190062	A	G	-0.036664	0.006	1.3e-09	-0.0086	0.012	0.48	N	N	N
rs670501	7	108625185	T	C	0.0525924	0.007	7.4e-13	0.0072	0.014	0.61	N	N	N
rs671985	8	60914783	A	G	-0.0377019	0.006	2.79e-10	-0.005	0.012	0.68	N	N	N
rs6734957	2	42813247	T	G	-0.0418642	0.007	1.82e-09	-0.027	0.015	0.067	N	N	N
rs67501351	16	20006745	C	G	0.0449734	0.007	5.36e-11	0.0013	0.013	0.92	Y	N	N
rs6756610	2	147480394	C	G	0.0372958	0.006	1.14e-09	-0.016	0.013	0.22	N	N	N
rs6808140	3	10581380	T	C	0.0392207	0.006	5.35e-11	-0.0079	0.012	0.52	N	N	N
rs6888135	5	141254063	A	C	0.0382587	0.006	1.21e-10	-0.0089	0.013	0.48	N	N	N
rs694786	3	173112907	T	C	-0.0439519	0.006	1.97e-13	-0.013	0.013	0.32	N	Y	N
rs6967168	7	132672192	T	G	-0.0439519	0.007	1.39e-10	0.008	0.014	0.57	N	N	N
rs6973090	7	102008352	A	G	-0.0377019	0.007	4.31e-08	-0.048	0.018	0.0067	N	N	Y
rs6978112	7	1966841	T	C	0.0344014	0.006	2.11e-08	-0.01	0.012	0.41	N	N	N
rs699844	1	74878253	A	G	0.0601539	0.011	4.11e-08	0.035	0.024	0.14	N	N	N
rs701394	5	80296487	A	G	-0.0356272	0.006	6.83e-09	0.016	0.013	0.23	N	N	N
rs7040224	9	134886837	A	G	0.0372958	0.006	4.24e-09	0.02	0.013	0.13	N	N	N
rs7044885	9	81739348	C	G	-0.040822	0.006	5.67e-12	-0.0039	0.012	0.75	N	N	N
rs715338	15	57215867	A	G	0.0411419	0.006	7.85e-12	0.039	0.012	0.0018	N	N	Y
rs71575448	5	106918329	A	G	0.0506931	0.009	3.38e-09	0.0057	0.02	0.77	Y	N	N
rs7168238	15	66709386	C	G	0.0639133	0.011	1.8e-08	0.029	0.024	0.21	N	N	N
rs7214267	17	43157709	A	G	-0.0439519	0.006	5.09e-13	-0.015	0.012	0.21	N	N	N
rs72657797	4	90820809	T	C	-0.0555127	0.008	1.52e-12	0.001	0.019	0.96	N	N	N
rs72773790	9	139109080	T	C	0.0372958	0.006	3.71e-09	-0.022	0.014	0.12	N	N	N
rs728017	6	124292594	A	G	-0.0345914	0.006	9.51e-09	0.0001	0.013	0.99	N	N	N
rs72820274	2	104412924	A	G	0.0344014	0.006	1.28e-08	0.018	0.012	0.14	N	Y	N
rs72899452	11	45415577	T	C	0.0741794	0.012	1e-09	0.026	0.022	0.24	N	N	N
rs73079014	3	49863483	T	C	-0.0491902	0.009	3.65e-08	-0.0026	0.022	0.9	Y	N	N
rs73163783	3	117602144	T	C	-0.0377019	0.007	1.39e-08	-0.0022	0.013	0.87	Y	N	N
rs73671843	7	3520024	A	G	-0.0555127	0.009	5.49e-10	0.025	0.018	0.18	N	N	N
rs7402939	15	99183876	T	C	-0.0356272	0.006	5.19e-09	-0.022	0.013	0.086	N	N	N
rs742760	20	50985290	A	T	0.0430595	0.008	2.48e-08	0.031	0.016	0.055	N	Y	N
rs7432782	3	48941551	T	C	-0.0833816	0.014	7.42e-09	-0.051	0.032	0.11	Y	N	N
rs7475916	10	77771194	C	G	-0.036664	0.006	6.7e-09	0.0029	0.013	0.82	N	N	N
rs7486418	12	84336911	T	G	0.0411419	0.006	6.84e-11	0.0062	0.013	0.62	Y	N	N
rs75452188	2	67134426	A	G	0.0516432	0.009	1.58e-08	0.022	0.018	0.2	N	N	N
rs7566062	2	66972843	T	C	0.0592119	0.007	1.37e-16	0.031	0.015	0.036	Y	N	N
rs7571486	2	176473295	A	G	-0.0387408	0.007	1.4e-08	-0.0018	0.014	0.89	N	N	N
rs75932578	7	106844694	T	C	-0.0397809	0.007	4.15e-08	-0.0089	0.014	0.53	N	N	N
rs7599697	2	239231477	T	C	-0.036664	0.006	5e-09	-0.011	0.013	0.4	Y	N	N
rs76145129	20	62670427	T	G	-0.0502412	0.009	2.73e-08	0.018	0.021	0.37	N	N	N
rs7615602	3	18718055	C	G	-0.0397809	0.007	2.59e-09	-0.023	0.013	0.081	N	N	N
rs7625896	3	44062561	A	G	0.0363319	0.006	5.28e-09	-0.0026	0.013	0.84	N	N	N
rs77641763	9	140265782	T	C	0.07139	0.009	6.53e-15	-0.04	0.034	0.24	N	N	N
rs78206187	2	67022234	A	G	-0.0943107	0.013	2.96e-13	0.013	0.03	0.67	Y	N	N
rs79204944	13	53969796	A	G	0.0788112	0.014	4.24e-08	0.017	0.029	0.55	Y	N	N
rs79693059	11	72340686	C	G	-0.0725707	0.011	1.61e-11	0.0083	0.024	0.73	Y	N	N
rs7992992	13	54721699	A	G	0.0506931	0.009	1.15e-08	0.042	0.018	0.018	N	N	Y
rs8076183	17	61024696	T	C	-0.0377019	0.006	2.75e-10	-0.0087	0.012	0.47	N	N	N
rs8180457	5	107209814	T	C	-0.0555127	0.008	1.12e-11	0.0009	0.017	0.96	N	N	N
rs8180817	7	114047542	C	G	-0.0491902	0.006	1.83e-16	0.001	0.012	0.93	N	N	N
rs8181889	13	53613990	A	G	-0.0377019	0.006	8.9e-10	-0.019	0.013	0.13	Y	N	N
rs823247	2	2850540	T	C	-0.036664	0.006	5.25e-10	-0.004	0.012	0.74	N	N	N
rs830716	16	12323509	C	G	0.0449734	0.007	8.68e-12	-0.0066	0.013	0.62	N	N	N
rs871994	8	35190619	A	C	0.0353671	0.006	5.5e-09	0.024	0.012	0.051	N	N	N
rs874168	8	30849450	T	C	0.0344014	0.006	7.95e-09	0.046	0.012	0.00012	N	N	Y
rs908668	19	56134038	T	C	0.0497421	0.007	1.41e-11	0.0092	0.017	0.58	N	N	N
rs910187	20	45841052	A	G	-0.0345914	0.006	1.63e-08	0.047	0.013	0.00025	N	N	Y
rs9316619	13	53978628	T	C	0.0459289	0.008	5.5e-09	-0.013	0.018	0.47	Y	N	N
rs9373590	6	101212001	A	T	0.0401818	0.006	2.18e-11	0.017	0.012	0.15	N	N	N
rs9394502	6	38452503	T	C	-0.0544562	0.006	7.76e-18	-0.0014	0.013	0.91	N	N	N
rs940780	7	3323848	T	C	0.0382587	0.006	8.5e-10	0.0039	0.013	0.76	Y	N	N
rs9469434	6	33455574	C	G	-0.0356272	0.007	4.41e-08	-0.043	0.014	0.0016	Y	N	N
rs9527083	13	53991125	A	G	-0.0758017	0.006	1.61e-32	0.0037	0.013	0.77	N	N	N
rs9540729	13	66947124	A	T	0.0363319	0.006	1.4e-09	0.0084	0.012	0.49	N	N	N
rs9563886	13	61720066	T	C	-0.0335568	0.006	3.08e-08	0.0011	0.012	0.93	N	N	N
rs984306	2	66817402	T	C	-0.0429075	0.007	7.94e-10	-0.02	0.017	0.25	Y	N	N
rs9889282	17	50259142	A	C	-0.0418642	0.006	4.7e-12	-0.0036	0.012	0.77	N	N	N
rs9931543	16	56128782	T	C	0.0478373	0.007	1.11e-12	0.014	0.014	0.32	N	N	N
rs9964420	18	56824041	A	C	0.0353671	0.007	4.54e-08	-0.0066	0.013	0.62	N	N	N
Note: 248 SNPs were genome-wide significantly associated with insomnia and selected as preliminary instruments. After harmonization, clumping and removal of potential pleiotropic instruments, 167 SNPs were included in the MR analysis. Chr=chromosome; Bp=basepair position; A1=effect allele; A2=non-effect allele; beta.exposure=beta estimate for the association of SNP with exposure; se.exposure=stan…

## Sheet: S2
Supplementary Table 2: SNP instruments for causal effect of T2DM on insomnia
SNP	Chr	Bp	A1	A2	beta.exposure	se.exposure	pval.exposure	beta.outcome	se.outcome	pval.outcome	LD	confounder	outlier
rs10146997	14	79945162	G	A	0.0676586	0.0143085	4.59e-06	-0.00250313	0.006132	0.6855	N	Y	N
rs1061810	11	43877934	A	C	0.076961	0.014176	5.29e-09	0.00995033	0.005599	0.087	N	Y	N
rs1182436	7	157027753	C	T	0.076961	0.0164639	8.3e-07	0.00934352	0.006568	0.1566	N	N	N
rs2292626	10	124186714	C	T	0.0861777	0.0117579	1.75e-12	0.00160128	0.005098	0.7571	N	N	N
rs2925979	16	81534790	T	C	0.076961	0.0118674	2.72e-08	-0.00210221	0.005553	0.7057	N	N	N
rs60780116	4	185708807	T	C	0.0861777	0.0163135	7.38e-08	-0.0109399	0.007012	0.1357	N	N	N
rs635634	9	136155000	T	C	0.076961	0.0164639	3.59e-07	0.00796817	0.006585	0.2455	N	N	N
rs7224685	17	4014384	T	G	0.0676586	0.0143085	2e-07	-0.00742752	0.005489	0.1747	N	N	N
rs78761021	17	9780387	G	A	0.0676586	0.0118674	5.49e-08	0.00895974	0.005443	0.08763	N	N	N
Note: Of the 13 SNPs significantly associated with morningness, 4 SNPs (rs9271774, rs6918311, rs111669836, rs79349575) were not available in the GWAS of insomnia and was excluded from the instrument set. After harmonization, clumping and removal of potential pleiotropic instruments, 7 SNPs were included in the MR analysis. Chr=chromosome; Bp=basepair position; A1=effect allele; A2=non-effect alle…

## Sheet: S3
Supplementary Table 3: MR causal relationship of T2DM with insomnia
Expousre	Outcome	N SNPs	mean F	global Q test	MR-Egger intercept test	MR method	OR (95% CI)	P-value
T2DM	Insomnia	7	31.7494	Q=10.497, P=0.105	intercept= 0.015, P=0.659	modified IVW	1.01(0.92 , 1.11)	0.736505
						first-order IVW	1.01(0.94 , 1.09)	0.736532
						SME	1.02(0.94 , 1.11)	0.656255
						WME	1.01(0.94 , 1.1)	0.762418
						MR-Egger	0.84(0.36 , 1.96)	0.681668
Abbreviations: MR: Mendelian randomization; T2DM: Type 2 diabetes mellitus; N SNPs: number of SNPs retained and used in the MR analysis after clumping and exclusion of pleiotropic SNPs; OR: odds ratio; CI: confidence interval.

## Sheet: S4
Supplementary Table 4: SNP instruments for causal effect of sleep duration on T2DM
SNP	Chr	Bp	A1	A2	beta.exposure	se.exposure	pval.exposure	beta.outcome	se.outcome	pval.outcome	LD	confounder	outlier
rs10173260	2	210377845	C	T	0.77	0.139	2.9e-08	0.016	0.012	0.18	N	N	N
rs10421649	19	9942262	A	T	0.798	0.138	6.9e-09	-0.0019	0.013	0.88	N	N	N
rs10483350	14	29816155	G	A	1.042	0.172	1.5e-09	0.014	0.016	0.37	N	N	N
rs1057703	11	122830251	G	T	1.164	0.192	1.1e-09	-0.0054	0.017	0.75	N	N	N
rs10761674	10	64618340	C	T	0.74	0.136	4.2e-08	-0.011	0.012	0.36	N	N	N
rs10973207	9	37100525	T	G	1.226	0.187	6e-11	-0.044	0.017	0.0094	N	N	N
rs11190970	10	103128332	G	A	0.923	0.169	4.6e-08	0.0094	0.015	0.53	N	N	Y
rs112230981	3	55879269	A	G	1.892	0.314	2.2e-09	0.013	0.03	0.65	N	N	N
rs113113059	6	43160375	T	C	0.968	0.164	8.4e-09	-0.01	0.015	0.5	N	N	N
rs11567976	5	137654218	T	C	0.768	0.137	2.1e-08	0.0072	0.012	0.55	N	N	N
rs11602180	11	48162453	C	T	1.095	0.184	2.3e-09	-0.022	0.017	0.18	N	N	N
rs11614986	12	110007939	A	G	0.983	0.177	2.7e-08	0.0077	0.016	0.63	N	N	N
rs11621908	14	78495761	C	T	1.446	0.25	5.6e-09	0.01	0.022	0.65	N	N	N
rs11643715	16	23909538	G	C	0.834	0.15	3.2e-08	-0.02	0.013	0.13	N	N	N
rs11885663	2	166944004	T	C	0.973	0.157	8.6e-10	-0.0033	0.014	0.81	N	N	N
rs12246842	10	21830580	A	G	0.804	0.136	3.9e-09	-0.0075	0.012	0.55	N	Y	N
rs12567114	1	98527951	A	G	0.89	0.152	4.3e-09	0.0029	0.014	0.83	N	N	N
rs12607679	18	53059748	T	C	1.208	0.156	8.3e-15	0.0011	0.014	0.94	N	N	N
rs12611523	2	139195328	A	G	0.758	0.137	3.1e-08	-0.033	0.012	0.0073	N	N	Y
rs1263056	11	116576415	A	G	0.768	0.137	2e-08	-0.0069	0.012	0.57	N	N	N
rs12791153	11	80685181	T	A	1.413	0.253	1.9e-08	-0.02	0.023	0.39	N	N	N
rs13088093	3	135838598	G	T	0.976	0.144	7e-12	0.02	0.013	0.11	N	Y	N
rs13109404	4	102896591	T	G	1.872	0.264	1.4e-12	-0.0043	0.031	0.89	N	Y	N
rs151014368	5	176751059	A	G	0.966	0.169	9.1e-09	0.0046	0.015	0.75	N	N	N
rs1517572	11	28829882	C	A	0.879	0.138	1.5e-10	-0.0035	0.012	0.77	N	N	N
rs1553132	11	88297740	G	A	0.87	0.155	2.5e-08	-0.02	0.014	0.14	N	N	N
rs17427571	4	82254908	A	G	0.83	0.146	1.3e-08	-0.033	0.013	0.011	N	N	Y
rs174560	11	61581764	C	T	0.815	0.146	2.8e-08	-0.045	0.013	0.00047	N	N	Y
rs17732997	3	70470834	C	G	0.776	0.137	1.2e-08	-0.0071	0.012	0.57	N	N	N
rs1776776	9	140497072	T	C	1.198	0.205	4.9e-09	-0.011	0.019	0.56	N	N	N
rs180769	5	135615615	T	C	0.763	0.138	2.3e-08	-0.005	0.012	0.69	N	N	N
rs1939455	11	101520886	G	T	1.226	0.214	1.2e-08	0.016	0.02	0.41	N	N	N
rs1991556	17	44083402	G	A	0.994	0.163	1e-09	-0.0069	0.017	0.68	N	Y	N
rs205024	17	11227352	T	C	0.83	0.14	3.9e-09	-0.014	0.012	0.26	N	N	N
rs2072727	20	43538733	T	C	0.795	0.137	7.9e-09	0.011	0.012	0.34	N	N	N
rs2079070	7	114126432	C	G	1.053	0.154	7.5e-12	-0.022	0.014	0.12	N	N	N
rs2192528	4	18327896	A	G	0.802	0.136	2.7e-09	-0.0091	0.012	0.45	N	Y	N
rs2231265	6	89790201	G	A	0.897	0.162	2.7e-08	0.031	0.014	0.033	N	N	Y
rs269054	1	57864304	A	T	0.819	0.138	2.1e-09	-0.0013	0.012	0.91	N	N	N
rs3095508	16	6550400	C	A	0.921	0.138	3.1e-11	0.0076	0.013	0.55	N	N	N
rs330088	8	9149746	C	T	0.868	0.137	2.7e-10	0.0042	0.013	0.75	N	Y	N
rs34354917	12	38764559	C	A	0.825	0.15	3.9e-08	-0.022	0.015	0.13	N	N	N
rs34556183	6	28584775	A	G	1.015	0.151	2.3e-11	-0.011	0.015	0.47	N	N	N
rs34731055	7	2106928	T	C	1.168	0.177	3.7e-11	-0.013	0.015	0.41	N	Y	N
rs35531607	4	92533225	C	T	0.77	0.136	1.5e-08	0.023	0.012	0.054	N	N	Y
rs365663	5	1428883	A	G	0.878	0.137	1e-10	0.012	0.013	0.35	N	N	N
rs374153	2	40382712	C	T	1.057	0.186	9.1e-09	-0.0024	0.018	0.89	N	N	N
rs4128364	2	147612734	C	T	0.876	0.143	1.4e-09	0.023	0.013	0.065	N	N	N
rs4538155	2	157040773	T	C	0.779	0.142	3.6e-08	-0.014	0.013	0.27	N	N	N
rs4592416	11	43800474	G	A	0.881	0.136	9.3e-11	-0.054	0.012	8.1e-06	N	Y	N
rs460692	5	3126584	C	T	1.263	0.2	3.6e-10	0.016	0.017	0.35	N	N	N
rs4767550	12	117951150	G	A	0.858	0.139	6.3e-10	0.0089	0.013	0.48	N	N	N
rs55658675	14	65554638	C	T	0.788	0.142	2e-08	-0.0039	0.013	0.76	N	N	N
rs56372231	5	102321905	T	C	1.017	0.144	2.2e-12	0.042	0.013	0.0012	N	N	Y
rs61796569	1	66476437	T	C	0.927	0.154	1.5e-09	0.019	0.014	0.16	N	N	N
rs61985058	14	60233841	T	C	1.116	0.194	1.3e-08	0.0079	0.018	0.66	N	N	N
rs62120041	2	9185564	T	C	1.567	0.274	9.6e-09	-0.0065	0.026	0.8	N	N	N
rs6575005	14	26954078	T	C	0.934	0.159	4.4e-09	-0.0045	0.014	0.75	N	N	N
rs7115226	11	113408518	A	C	1.594	0.261	1.7e-09	0.026	0.024	0.27	Y	N	N
rs72804080	2	59358659	G	A	1.068	0.192	2.9e-08	-0.04	0.018	0.023	N	N	Y
rs73219758	8	14279446	G	A	0.984	0.15	5.6e-11	-0.015	0.014	0.27	N	Y	N
rs7503199	17	8134275	C	T	0.885	0.154	1e-08	-0.011	0.014	0.43	N	N	N
rs75539574	2	58871658	C	A	2.175	0.244	6.9e-19	0.012	0.022	0.6	N	N	N
rs7556815	2	114085785	A	G	2.443	0.164	1.3e-49	0.002	0.015	0.89	N	N	N
rs7616632	3	137031237	T	G	0.792	0.136	4.3e-09	-0.0024	0.012	0.84	N	N	N
rs7644809	3	107564459	T	C	0.784	0.138	1.6e-08	0.0067	0.012	0.59	N	N	N
rs7806045	7	132610266	T	C	0.887	0.158	1.4e-08	-0.0004	0.014	0.98	N	N	N
rs7915425	10	125016501	T	C	1.144	0.179	2e-10	0.0008	0.016	0.96	N	N	N
rs7951019	11	118358027	G	T	2.213	0.391	1.2e-08	-0.087	0.042	0.039	N	N	Y
rs80193650	6	33464363	G	A	1.01	0.184	4.1e-08	0.043	0.017	0.014	N	N	Y
rs8038326	15	47989799	A	G	0.955	0.152	2.8e-10	0.0048	0.013	0.72	N	N	N
rs8050478	16	56120461	G	A	0.96	0.136	1.7e-12	-0.013	0.012	0.3	N	N	N
rs915416	1	34731984	C	G	1.156	0.15	9.9e-15	-0.025	0.013	0.055	N	N	N
rs9345234	6	93162639	C	A	0.781	0.138	1.8e-08	-0.0097	0.012	0.42	N	N	N
rs9382445	6	54937974	T	C	0.872	0.14	4.8e-10	0.019	0.013	0.13	N	N	N
rs9903973	17	50571227	C	T	0.766	0.136	2.6e-08	-0.0063	0.012	0.6	N	N	N
rs9940646	16	53800629	C	G	1.017	0.137	1.2e-13	-0.12	0.012	4.3e-24	N	Y	N
Note: Of the 78 SNPs significantly associated with sleep duration, rs2139621 was not available in the GWAS of T2DM and was excluded from the instrument set. After harmonization, clumping and removal of potential pleiotropic instruments, 56 SNPs were included in the MR analysis. Chr=chromosome; Bp=basepair position; A1=effect allele; A2=non-effect allele; beta.exposure=beta estimate for the associ…

## Sheet: S5
Supplementary Table 5: SNP instruments for causal effect of short sleep duartion on T2DM
SNP	Chr	Bp	A1	A2	beta.exposure	se.exposure	pval.exposure	beta.outcome	se.outcome	pval.outcome	LD	confounder	outlier
rs11763750	7	2080114	G	A	0.0353671	0.00763762	5.1e-09	0.015	0.015	0.33	N	Y	N
rs1229762	7	114218582	T	C	0.0372958	0.00639017	1.1e-12	0.015	0.013	0.23	N	N	N
rs12518468	5	7249696	C	T	0.0314987	0.0061831	8.5e-09	-0.016	0.014	0.25	N	N	N
rs12567114	1	98527951	G	A	0.0363319	0.00663917	4.1e-09	-0.0029	0.014	0.83	N	N	N
rs12661667	6	41792545	T	C	0.0276152	0.00669728	2.8e-08	0.007	0.014	0.61	N	N	N
rs12963463	18	53099093	C	T	0.0285875	0.00644607	1.9e-11	-0.0071	0.014	0.61	N	N	N
rs13107325	4	103188709	T	C	0.0751075	0.0108873	2.5e-13	0.017	0.029	0.57	N	Y	N
rs1380703	2	57941287	G	A	0.0353671	0.00615327	1.6e-11	-0.03	0.014	0.031	N	N	Y
rs142180737	6	28344731	C	T	0.154436	0.0316693	4.4e-09	-0.12	0.17	0.51	Y	N	N
rs1607227	11	28808617	G	T	0.0305292	0.0066778	1.5e-09	0.015	0.013	0.27	N	N	N
rs17005118	4	82288564	A	G	0.0295588	0.00668428	2.5e-09	0.035	0.014	0.013	N	N	Y
rs17388803	15	48027204	C	A	0.0525924	0.00968245	6.5e-10	0.025	0.019	0.2	N	N	N
rs2014830	3	50172397	C	T	0.0295588	0.00643981	2.7e-08	0.034	0.013	0.012	N	Y	N
rs205024	17	11227352	C	T	0.0305292	0.0061891	2.7e-08	0.014	0.012	0.26	N	N	N
rs2186122	1	66470206	T	A	0.0237165	0.00597923	4.8e-09	-0.0081	0.012	0.51	N	N	N
rs2820313	1	201870221	G	A	0.0305292	0.00593863	2.3e-09	0.013	0.013	0.32	N	Y	N
rs2863957	2	114089551	C	A	0.0544882	0.00724771	2.6e-18	-0.0011	0.015	0.94	N	N	N
rs3776864	5	102327868	A	C	0.0314987	0.00642733	1.7e-08	-0.045	0.014	0.0009	N	N	Y
rs4585442	5	135508381	G	A	0.0305292	0.0061831	8.1e-10	-0.0027	0.013	0.84	N	N	N
rs5757675	22	39838892	G	T	0.0344014	0.00665843	2.7e-09	-0.0011	0.014	0.94	N	N	N
rs59779556	16	56227965	T	G	0.0246926	0.00597339	2e-08	0.012	0.012	0.32	N	N	N
rs60882754	8	52886619	A	T	0.0554347	0.0123052	1.8e-08	-0.06	0.028	0.032	N	N	Y
rs7524118	1	34736052	C	T	0.0295588	0.00643981	4.9e-08	0.026	0.014	0.054	N	N	N
rs75539574	2	58871658	A	C	0.0449734	0.0107325	8.4e-11	-0.012	0.022	0.6	N	N	N
rs7939345	11	47980568	T	G	0.0353671	0.0071448	4e-08	0.011	0.016	0.47	N	N	N
rs9321171	6	129848635	C	T	0.0314987	0.00593287	4.2e-08	0.003	0.012	0.81	N	N	N
rs9367621	6	55040290	T	A	0.0237165	0.00572728	1.6e-08	-0.023	0.012	0.066	N	N	Y
Note: 27 SNPs were genome-wide significantly associated with short sleep duration and selected as instruments. After harmonization, clumpig and removal of potential pleiotropic instruments, 17 SNPs were included in the MR analysis. Chr=chromosome; Bp=basepair position; A1=effect allele; A2=non-effect allele; beta.exposure=beta estimate for the association of SNP with exposure; se.exposure=standar…

## Sheet: S6
Supplementary Table 6: SNP instruments for causal effect of long sleep duration on T2DM
SNP	Chr	Bp	A1	A2	beta.exposure	se.exposure	pval.exposure	beta.outcome	se.outcome	pval.outcome	LD	confounder	outlier
rs10899257	11	76415209	A	G	0.0676586	0.0131095	4.6e-08	0.025	0.018	0.16	N	N	N
rs17817288	16	53807764	A	G	0.0392207	0.00932207	8.9e-09	-0.095	0.012	1.4e-14	N	Y	N
rs3751046	11	122828342	A	G	-0.0695261	0.0130972	2e-08	0.0071	0.017	0.68	N	N	N
rs6737318	2	114083120	A	G	-0.0760347	0.0111086	3.4e-13	-0.0027	0.015	0.85	N	N	N
rs7534398	1	7767464	A	T	0.0468836	0.0116861	2.1e-08	-0.015	0.016	0.35	N	N	N
rs75458655	11	118115331	T	C	0.184818	0.0294472	5.4e-12	0.066	0.046	0.15	N	N	N
Note: Of the 8 SNPs significantly associated with long sleep duration, rs549961083 was not available in the GWAS of T2DM and was excluded from the instrument set, rs17688916 was also removed because it was unresolvable in the harmonization process. After clumping and removal of potential pleiotropic instruments, 5 SNPs were included in the MR analysis. Chr=chromosome; Bp=basepair position; A1=eff…

## Sheet: S7
Supplementary Table 7: SNP instruments for causal effect of morningness on T2DM
SNP	Chr	Bp	A1	A2	beta.exposure	se.exposure	pval.exposure	beta.outcome	se.outcome	pval.outcome	LD	confounder	outlier
rs10058356	5	35220404	T	C	-0.0207	0.00329356	2.02e-09	-0.0056	0.013	0.67	N	N	N
rs10109566	8	59800446	A	G	-0.0222	0.00368037	8.65e-09	0.0008	0.012	0.95	N	N	N
rs1013987	18	22630836	T	C	-0.0291	0.00385073	5.57e-13	-0.015	0.013	0.23	N	N	N
rs10175975	2	59429807	T	C	0.0252	0.00394613	1.11e-09	0.017	0.015	0.26	N	N	N
rs10237162	7	24085405	T	C	0.0368	0.00400566	1.86e-18	0.016	0.014	0.26	N	N	N
rs10254050	7	96468077	C	G	-0.0577	0.00491022	3.58e-29	-0.011	0.015	0.46	N	N	N
rs1025601	18	73056278	T	C	-0.0218	0.00373992	2.67e-08	-0.0025	0.013	0.84	N	N	N
rs10402849	19	2695661	T	C	0.0259	0.00416533	2.98e-09	-0.017	0.016	0.29	N	N	N
rs10520176	2	77217310	T	C	0.0377	0.00355459	4.54e-24	0.002	0.012	0.87	N	N	N
rs1061032	17	8064083	T	G	0.0644	0.00615091	1.69e-23	-0.022	0.021	0.3	N	Y	N
rs1064213	2	198950240	A	G	0.0444	0.00364981	3.81e-31	0.015	0.012	0.2	N	N	N
rs10742179	11	27650524	A	G	0.0352	0.00426408	3.38e-15	-0.031	0.014	0.026	N	Y	N
rs10759208	9	109806199	T	C	-0.0248	0.00379321	4.42e-10	0.0004	0.013	0.97	N	N	N
rs10762434	10	73044413	C	G	0.0249	0.00424552	2.2e-08	0.016	0.015	0.29	N	N	N
rs10818834	9	126317324	T	C	0.0302	0.00416782	4.73e-12	-0.042	0.014	0.0018	N	N	Y
rs10830107	10	129304075	A	G	0.0283	0.00460612	4.58e-09	0.015	0.016	0.37	N	N	N
rs10832648	11	16618307	A	C	-0.0314	0.00437387	7.41e-12	-0.0047	0.015	0.76	N	N	N
rs10838687	11	47312892	T	G	0.0345	0.00447471	1.9e-13	-0.0087	0.015	0.55	N	N	N
rs10877962	12	63520912	T	C	0.0359	0.00394289	3.7e-18	-0.019	0.012	0.13	N	N	N
rs10916892	1	21201325	T	C	-0.0345	0.00369498	5.17e-19	-0.0011	0.013	0.93	N	N	N
rs10917513	1	20006887	T	C	-0.0309	0.00373911	3.15e-15	-0.01	0.013	0.42	N	N	N
rs10951325	7	32265545	T	C	0.0336	0.00351685	7.8e-20	-0.01	0.013	0.43	N	N	N
rs10988239	9	131943440	T	C	-0.0213	0.00306298	3.26e-11	-0.0035	0.013	0.79	N	N	N
rs11032362	11	33759092	A	G	0.0704	0.00616246	1.15e-27	-0.012	0.021	0.57	N	N	N
rs11102807	1	115061584	A	G	-0.0219	0.00362343	8.09e-09	-0.0015	0.012	0.9	N	N	N
rs111261826	3	7189617	A	C	-0.028	0.00404274	3.89e-11	0.0025	0.013	0.85	N	N	N
rs11152350	18	60240352	A	C	-0.0281	0.00361461	1.2e-13	0.0031	0.012	0.8	N	N	N
rs11154718	6	99592404	T	C	-0.0233	0.0036716	1.4e-09	-0.0016	0.012	0.9	N	N	N
rs11165655	1	96959104	A	G	-0.0281	0.00370761	4.78e-13	0.0054	0.012	0.65	N	N	N
rs111867612	3	157721819	A	C	-0.032	0.005572	4.27e-08	0.013	0.021	0.53	Y	N	N
rs11200159	10	123553392	A	C	-0.0234	0.00379809	4.15e-09	-0.0069	0.013	0.59	N	N	N
rs11208844	1	66851147	A	G	-0.029	0.00474166	5.38e-09	-0.026	0.018	0.14	N	N	N
rs112201801	3	82591379	T	C	-0.0852	0.0125654	9.87e-11	-0.034	0.026	0.19	N	N	N
rs113161209	7	148564367	A	G	0.0442	0.00765103	3.55e-08	-0.015	0.023	0.53	N	N	N
rs113851554	2	66750564	T	G	-0.054	0.00698758	1.66e-13	0.07	0.028	0.013	N	N	Y
rs1144566	1	182569626	T	C	0.2306	0.0106155	2e-95	0.011	0.038	0.78	N	N	N
rs114848860	3	36859494	A	T	-0.0768	0.00987781	1.19e-13	-0.043	0.038	0.26	N	N	N
rs115073088	1	174215858	A	G	-0.0755	0.0103994	4.31e-12	0.026	0.04	0.51	N	N	N
rs11545787	17	17398278	A	G	-0.0498	0.00416806	4.2e-30	-0.0096	0.015	0.51	N	N	N
rs11588913	1	79963816	A	G	-0.0236	0.00357576	3.03e-10	0.0034	0.012	0.78	N	N	N
rs11597421	10	61794146	A	G	-0.0238	0.00403185	1.78e-08	0.012	0.013	0.33	N	N	N
rs11611435	12	24089322	T	C	0.0278	0.00406255	6.62e-11	0.0081	0.012	0.51	N	N	N
rs1163238	10	104943993	A	G	-0.0237	0.00409893	3.45e-08	0.024	0.013	0.06	N	N	N
rs1163628	13	112226420	A	C	-0.0287	0.00463876	3.57e-09	0.0073	0.017	0.67	N	N	N
rs11641239	16	23124193	T	C	0.0229	0.00372903	4.65e-09	0.0081	0.013	0.54	N	N	N
rs11670534	19	47003906	T	C	-0.0305	0.00468942	5.46e-10	-0.0044	0.017	0.79	N	N	N
rs11677484	2	191578172	T	G	0.0229	0.00359159	1.18e-09	-0.0046	0.014	0.74	N	N	N
rs11678584	2	32563426	A	T	-0.0278	0.00451225	4.15e-09	-0.0087	0.018	0.63	N	N	N
rs11681299	2	88901732	T	C	0.0237	0.00388652	5.96e-09	0.0092	0.013	0.49	N	N	N
rs11788633	9	116767656	C	G	0.0197	0.00324707	7.08e-09	-0.0074	0.013	0.57	N	N	N
rs118047999	22	38851675	C	G	0.0236	0.00398245	1.57e-08	0.028	0.014	0.046	N	N	Y
rs11845599	14	101016824	A	G	-0.0274	0.00362099	5.22e-13	-0.02	0.013	0.13	N	N	N
rs12040629	1	77705365	A	G	0.0727	0.00492481	4.71e-45	0.029	0.017	0.084	N	N	N
rs12051	17	46103760	A	G	-0.0264	0.00348423	4.86e-13	0.033	0.012	0.0065	N	N	Y
rs12065331	1	14507831	T	C	-0.0244	0.00346197	1.77e-11	-0.0014	0.014	0.92	N	N	N
rs12140153	1	62579891	T	G	-0.0604	0.00649253	6.89e-19	-0.032	0.023	0.16	N	Y	N
rs12195792	6	98705295	A	T	0.034	0.0041418	4.8e-15	0.013	0.013	0.31	N	N	N
rs12206814	6	41517457	C	G	0.0254	0.00424891	1.17e-08	-0.0071	0.014	0.61	N	N	N
rs1221502	1	193276975	A	C	0.0197	0.00331037	1.36e-08	-0.022	0.014	0.12	N	N	N
rs12249410	10	64301941	T	G	-0.0337	0.00539545	2.54e-09	0.0035	0.021	0.87	N	N	N
rs12298405	12	17015267	T	C	-0.0234	0.00349515	1.68e-10	-0.016	0.013	0.24	N	N	N
rs12378543	9	83196097	T	C	-0.0233	0.00379664	4.77e-09	0.0036	0.013	0.77	N	N	N
rs12380242	9	139310187	T	C	-0.0206	0.0031938	7.55e-10	0.02	0.013	0.11	N	N	N
rs12436039	14	79452019	T	C	0.0332	0.00571822	3.03e-08	-0.048	0.019	0.011	N	N	Y
rs12442008	15	53725112	T	C	0.0285	0.00414004	5.1e-11	0.018	0.014	0.19	N	N	N
rs12442674	15	96907819	A	C	0.0229	0.00378763	8e-09	-0.0046	0.018	0.79	N	N	N
rs12445235	16	8195278	C	G	-0.0211	0.00354622	1.37e-08	0.0009	0.012	0.94	N	N	N
rs12464387	2	75445544	A	G	-0.0214	0.00334741	1.06e-09	0.004	0.013	0.76	N	N	N
rs12470914	2	50532840	A	T	0.053	0.00598194	2.83e-17	-0.033	0.022	0.13	N	N	N
rs12518401	5	173539588	A	G	-0.0236	0.00351976	1.58e-10	-0.0077	0.013	0.57	N	N	N
rs12600452	17	45054564	A	G	0.0255	0.00406504	2.16e-09	0.02	0.015	0.17	N	N	N
rs12631477	3	83804561	T	C	0.0277	0.00446342	3.19e-09	-0.001	0.015	0.95	N	N	N
rs12636669	3	50003323	T	C	0.057	0.00610605	5.26e-19	0.033	0.024	0.17	N	Y	N
rs12771973	10	133749294	A	G	-0.0223	0.00380027	2.16e-08	0.018	0.015	0.21	N	N	N
rs1278402	11	82972097	A	G	0.0281	0.00449241	2.4e-09	-0.003	0.015	0.83	N	N	N
rs12808544	11	58373221	A	C	-0.0348	0.00420951	3.08e-15	-0.019	0.014	0.19	N	N	N
rs12871550	13	59576365	A	G	0.0268	0.00361235	1.46e-12	0.012	0.013	0.36	N	N	N
rs12927162	16	52684916	A	G	0.0561	0.00415433	5.52e-38	0.023	0.015	0.13	N	N	N
rs12950382	17	30603994	A	G	0.0234	0.00408734	4.7e-08	-0.0029	0.013	0.83	N	N	N
rs12969848	18	38152835	T	C	0.0355	0.00353903	1.06e-21	-0.0049	0.012	0.68	N	N	N
rs13004345	2	174037347	T	C	-0.0189	0.00301435	2.21e-09	-0.014	0.013	0.27	N	N	N
rs13011556	2	4651923	C	G	-0.0285	0.00366277	1.14e-13	0.0045	0.015	0.76	N	N	N
rs13065394	3	132971327	T	G	-0.0274	0.00396183	4.14e-11	-0.021	0.014	0.13	N	N	N
rs13172141	5	122990902	A	T	0.0217	0.00344335	1.82e-09	0.0081	0.012	0.51	N	N	N
rs13203140	6	37630133	T	C	-0.0252	0.00398545	1.61e-09	-0.016	0.013	0.2	N	N	N
rs13377754	12	34051765	T	C	0.0485	0.00348445	3.01e-40	0.0079	0.012	0.52	N	N	N
rs13414393	2	54275162	T	C	-0.0219	0.00359488	6.16e-09	0.012	0.012	0.32	N	N	N
rs1398346	3	110271943	T	C	0.0259	0.00451298	4.35e-08	0.0065	0.018	0.72	N	N	N
rs139911	22	40704052	T	C	-0.0336	0.00364386	1.39e-18	-0.015	0.012	0.24	N	Y	N
rs1421085	16	53800954	T	C	-0.0419	0.00339161	4.56e-32	-0.12	0.013	3.8e-23	N	Y	N
rs1449403	3	85591467	A	G	0.0424	0.00562558	6.42e-13	0.0035	0.019	0.85	N	N	N
rs1468945	3	185990392	A	G	-0.0363	0.00427965	5.81e-16	-0.011	0.015	0.48	N	N	N
rs1474754	20	20077178	A	G	-0.0214	0.00362343	1.76e-08	0.018	0.014	0.2	N	N	N
rs149611468	3	8817423	T	C	0.1432	0.0175147	6.16e-15	-0.17	0.081	0.04	N	N	Y
rs1502249	4	27495379	A	G	0.0173	0.00296945	2.72e-08	0.005	0.012	0.68	N	N	N
rs1508608	11	92893825	A	G	0.028	0.00373383	8.36e-13	0.024	0.013	0.073	N	N	N
rs1559253	5	106657015	A	G	0.0217	0.00355039	5.48e-09	-0.011	0.013	0.41	N	N	N
rs1599374	3	160891727	A	G	0.0309	0.00373821	3.09e-15	-0.0068	0.012	0.57	N	N	N
rs16939162	8	76653156	A	G	0.038	0.00470064	1.23e-14	-0.012	0.017	0.47	N	Y	N
rs17007397	3	70594975	C	G	0.0231	0.00403635	4.75e-08	0.0038	0.012	0.75	N	N	N
rs17140201	5	115939896	A	G	-0.0285	0.00474526	1e-08	-0.021	0.017	0.23	N	N	N
rs17302081	7	115673079	T	C	0.022	0.00364178	8.21e-09	0.0002	0.012	0.99	N	N	N
rs1737893	20	31051699	T	C	-0.0253	0.00372826	9.49e-11	0.013	0.012	0.3	N	N	N
rs17396357	2	48252311	T	C	0.0211	0.00360191	2.28e-08	0.0098	0.013	0.45	N	N	N
rs17448682	1	15966713	T	C	0.0348	0.00405878	2.82e-16	0.027	0.014	0.051	N	N	Y
rs17455138	4	130903511	T	C	0.0307	0.00453337	1.04e-10	-0.017	0.015	0.26	N	N	N
rs17575798	1	110086451	A	G	-0.0336	0.00423334	3.66e-14	0.029	0.015	0.062	N	N	Y
rs17577073	11	99152801	A	C	0.0246	0.00369092	2.02e-10	0.011	0.012	0.35	N	N	N
rs17604349	16	72210865	A	G	-0.0374	0.00397154	2.58e-19	0.0092	0.016	0.57	N	N	N
rs17712705	10	69623271	A	G	-0.0247	0.00398902	3.47e-09	0.0075	0.013	0.57	N	N	N
rs1788784	18	21159630	A	G	-0.0273	0.00415715	3.72e-10	0.03	0.013	0.017	N	Y	N
rs1799464	12	16286082	A	G	-0.02	0.00343879	2.86e-08	-0.0069	0.014	0.61	N	N	N
rs1800828	3	113891549	C	G	0.0257	0.00437	2.01e-08	0.0091	0.014	0.52	N	N	N
rs1811899	6	14878060	T	C	-0.0298	0.00468775	1.32e-09	-0.0021	0.015	0.89	N	N	N
rs184033703	2	206956138	A	G	0.0577	0.00743461	1.31e-13	0.054	0.027	0.047	N	N	Y
rs1843888	12	38737310	A	G	0.0513	0.00354551	2.36e-43	-0.014	0.012	0.25	N	N	N
rs187028	8	73459513	A	T	-0.0222	0.00333584	2.15e-10	0.024	0.013	0.071	N	Y	N
rs1871729	8	136223702	A	G	-0.0232	0.00383408	7.76e-09	-0.012	0.014	0.38	N	N	N
rs1873958	15	101147726	A	G	0.0279	0.00336145	2.39e-15	-0.0051	0.013	0.69	N	N	N
rs1886205	13	94062095	A	C	0.0293	0.00372584	6.25e-14	-0.022	0.014	0.12	N	N	N
rs1931814	6	62589167	A	G	0.0264	0.00345279	2.99e-13	0.0026	0.012	0.83	N	N	N
rs2011528	17	33980566	T	C	-0.0329	0.00472837	3.17e-11	0.0067	0.016	0.67	N	N	N
rs2050185	6	147936781	A	G	0.0217	0.00356967	6.62e-09	-0.036	0.013	0.0044	N	N	Y
rs2072413	7	150647969	T	C	-0.0208	0.00364018	4.99e-08	-0.034	0.015	0.027	N	Y	N
rs2072727	20	43538733	T	C	0.0282	0.00342691	4.11e-15	0.011	0.012	0.34	N	N	N
rs2166559	2	149551658	T	C	-0.0329	0.00519829	1.56e-09	-0.018	0.018	0.3	N	N	N
rs2298117	10	70346740	T	C	-0.0225	0.00365319	4.19e-09	0.028	0.012	0.02	N	N	Y
rs2304467	16	8988777	C	G	-0.0237	0.00390123	6.78e-09	0.025	0.013	0.051	N	N	Y
rs2322605	8	27164449	A	G	-0.0215	0.00343835	2.43e-09	-0.019	0.012	0.12	N	N	N
rs2362775	3	24924421	T	C	-0.0218	0.00357611	6.03e-09	-0.011	0.012	0.34	N	N	N
rs2396004	6	43355851	A	G	0.0214	0.00344328	3.04e-09	0.052	0.013	2.6e-05	N	N	Y
rs2396719	7	113893884	A	G	0.0331	0.00443106	1.03e-12	-0.02	0.014	0.17	Y	N	N
rs2433634	12	23060363	A	C	-0.0268	0.00410225	4.57e-10	0.015	0.014	0.3	N	N	N
rs247929	12	46294908	C	G	0.031	0.00352593	4.93e-17	-0.032	0.012	0.0092	N	N	Y
rs2506089	1	24321935	T	G	0.0198	0.00340323	2.84e-08	0.024	0.016	0.14	N	N	N
rs2514214	11	113395329	A	G	0.027	0.00429389	1.98e-09	0.0076	0.014	0.58	N	N	N
rs2550298	16	56367969	T	C	-0.04	0.00362089	5.67e-26	0.012	0.013	0.36	N	N	N
rs2580160	18	1816036	A	G	0.0283	0.00408605	3.88e-11	0.001	0.013	0.94	N	N	N
rs2593487	13	69903058	A	G	-0.0285	0.0038665	2.03e-12	0.011	0.013	0.38	N	N	N
rs2648721	10	93026996	T	G	-0.0238	0.00406074	2.24e-08	0.0018	0.013	0.89	N	N	N
rs2653349	6	55142337	A	G	0.0659	0.00430438	2.52e-48	-0.026	0.015	0.094	N	N	N
rs2706762	2	70488470	T	C	-0.037	0.00466112	3.62e-14	-0.02	0.019	0.28	N	N	N
rs2737245	8	116658583	T	G	0.0335	0.00377848	2.68e-17	0.0006	0.014	0.97	N	Y	N
rs28380327	2	144232491	A	T	0.04	0.00369515	5.24e-25	0.01	0.013	0.42	N	N	N
rs2844016	9	24582747	T	C	0.0266	0.00425328	2.41e-09	-0.013	0.014	0.35	N	N	N
rs28458909	9	140257189	T	C	-0.0702	0.00553148	9.52e-34	-0.043	0.034	0.2	N	N	N
rs28459838	22	35846168	T	C	0.0266	0.00418305	1.3e-09	0.009	0.017	0.6	N	N	N
rs2850979	4	102094764	T	C	-0.0234	0.00377115	3.21e-09	-0.018	0.014	0.21	N	N	N
rs2878172	14	55373670	A	G	-0.0213	0.00350848	6.94e-09	-0.0053	0.012	0.67	Y	N	N
rs2881955	6	72479263	T	C	0.0271	0.00393895	5.23e-11	-0.0049	0.015	0.74	N	N	N
rs2901796	5	163330708	A	G	0.0246	0.0037922	6.06e-10	0.023	0.013	0.063	N	N	N
rs2916148	17	65482109	A	G	0.0279	0.00350459	3.07e-14	-0.0022	0.013	0.86	N	N	N
rs2944831	7	71779635	A	G	0.025	0.00367431	8.5e-11	0.028	0.014	0.051	N	N	Y
rs295268	9	86429305	T	C	-0.0308	0.00459564	1.61e-10	0.016	0.014	0.25	N	N	N
rs2978382	14	64769074	T	C	0.0232	0.00381391	6.47e-09	-0.016	0.012	0.19	N	N	N
rs2979139	8	8268313	A	G	-0.0267	0.00336781	3.92e-14	-0.032	0.013	0.014	N	Y	N
rs301218	3	176096919	A	G	-0.0237	0.00352679	1.44e-10	0.013	0.013	0.31	N	N	N
rs308521	9	37367094	T	C	0.0283	0.00320571	3.67e-17	-0.011	0.012	0.38	N	N	N
rs3100052	8	101967139	A	G	0.0246	0.00352536	2.77e-11	0.0078	0.012	0.53	N	N	N
rs3138490	9	92219000	A	T	0.0235	0.00363608	6.98e-10	-0.0013	0.012	0.91	N	Y	N
rs34054660	8	65015659	A	G	0.0249	0.00434252	4.48e-08	0.021	0.012	0.082	N	N	N
rs34329963	18	64526233	T	C	-0.0318	0.00532753	1.23e-08	0.023	0.019	0.23	N	N	N
rs34509802	2	101591710	A	G	0.0396	0.00532831	1.33e-12	0.0053	0.017	0.75	N	N	N
rs34967119	3	104778430	A	G	0.02	0.00333667	1.07e-08	-0.019	0.012	0.13	N	N	N
rs35346733	3	2521322	A	G	-0.0316	0.0048318	4.37e-10	-0.002	0.016	0.9	N	N	N
rs35524253	8	4823608	A	G	0.0342	0.00374877	3.19e-18	-0.0036	0.013	0.78	N	N	N
rs359248	2	60477461	T	G	-0.0275	0.00319619	2.23e-16	0.012	0.012	0.34	N	N	N
rs36055559	19	5799433	A	G	-0.036	0.00500974	7.09e-12	-0.029	0.023	0.22	N	N	N
rs3743794	16	52112312	A	G	-0.0215	0.00353444	6.48e-09	-0.022	0.013	0.085	Y	N	N
rs3760381	17	43047083	A	G	0.0274	0.00417556	3.84e-10	0.003	0.015	0.84	N	N	N
rs3782860	12	361996	T	C	0.025	0.00364591	6.07e-11	-0.037	0.012	0.002	N	N	Y
rs3796618	4	1349602	A	T	-0.0229	0.00380968	9.75e-09	0.015	0.012	0.21	N	N	N
rs3807651	7	77823771	A	T	0.0246	0.0040796	8.77e-09	-0.0009	0.012	0.94	N	N	N
rs3808964	10	125426627	T	G	0.02	0.00335965	1.35e-08	-0.012	0.013	0.35	N	N	N
rs3815983	13	109779906	T	C	-0.0216	0.00329872	4.17e-10	0.032	0.013	0.013	N	N	Y
rs3850174	3	172364093	A	T	-0.0346	0.00418076	2.88e-15	0.0024	0.014	0.87	N	N	N
rs3857599	6	50938247	A	C	0.0322	0.00514213	2.31e-09	0.032	0.016	0.047	N	Y	N
rs3867239	11	122093090	A	G	0.0262	0.00372529	1.94e-11	-0.029	0.013	0.022	N	N	Y
rs3923809	6	38440970	A	G	-0.022	0.0037918	3.1e-08	-0.0005	0.013	0.97	N	N	N
rs3955311	12	114343818	T	C	0.026	0.00446352	2.73e-08	-0.0019	0.017	0.91	N	N	N
rs4027217	7	14093914	A	C	-0.0258	0.00449869	4.46e-08	0.012	0.015	0.43	N	N	N
rs412000	17	56709058	C	G	-0.0224	0.00354599	1.67e-09	0.028	0.012	0.021	N	N	Y
rs4121878	11	95120372	C	G	0.0219	0.00362763	8.41e-09	0.025	0.012	0.039	N	N	Y
rs42210	5	166408788	C	G	-0.0291	0.00446251	4.91e-10	0.0018	0.014	0.9	N	N	N
rs4236237	7	69936477	A	C	-0.0242	0.00357354	1.04e-10	0.0021	0.012	0.86	N	N	N
rs4241964	4	137053959	T	G	-0.0287	0.00340451	8.74e-16	-0.016	0.012	0.19	N	Y	N
rs4269995	5	87701223	T	C	-0.0339	0.0035401	6.44e-20	-0.0024	0.014	0.86	N	N	N
rs4365329	17	31625887	A	T	-0.0194	0.00332819	2.68e-08	0.015	0.012	0.21	N	N	N
rs4419127	18	31663654	A	G	0.0444	0.00373455	8e-30	-0.016	0.013	0.2	N	N	N
rs4535583	6	115699280	T	C	0.0212	0.00367418	3.68e-08	-0.022	0.013	0.093	N	N	N
rs4550384	14	85350142	T	G	0.0237	0.00375059	1.65e-09	0.014	0.014	0.32	N	N	N
rs4550782	3	138132393	T	G	0.0282	0.00389664	5.04e-12	-0.012	0.013	0.36	N	N	N
rs45597035	13	73649152	A	G	-0.0222	0.00377423	2e-08	-0.0019	0.013	0.88	N	N	N
rs465670	5	176877624	T	C	0.0241	0.00364268	2.74e-10	0.01	0.012	0.41	N	N	N
rs4657983	1	195454557	A	G	-0.0252	0.00369773	7.93e-11	0.012	0.013	0.34	N	N	N
rs4666682	2	186203743	A	G	-0.0254	0.0041087	3.68e-09	-0.011	0.016	0.47	N	N	N
rs4672458	2	53736362	T	C	-0.0224	0.00334478	1.66e-10	0.011	0.012	0.38	N	N	N
rs4690085	4	2697300	A	G	-0.0193	0.00328231	2.02e-08	0.014	0.012	0.27	N	N	N
rs4698678	4	18260776	C	G	0.0307	0.00432394	1.25e-11	-0.0074	0.013	0.58	N	N	N
rs4729854	7	102383663	A	T	-0.0485	0.00368906	4.28e-36	0.028	0.015	0.071	N	N	N
rs4761989	12	52042142	T	C	-0.0333	0.00516119	7.47e-10	-0.018	0.018	0.31	N	N	N
rs4775086	15	58969292	A	G	-0.0267	0.00447236	1.22e-08	-0.0098	0.014	0.49	N	N	N
rs4785296	16	49467234	C	G	0.0264	0.00415683	1.37e-09	-0.0074	0.014	0.6	N	N	N
rs4800998	18	53429655	A	T	0.0394	0.00498419	4.63e-14	0.002	0.015	0.9	N	N	N
rs4804951	19	31673388	A	G	0.0234	0.00380612	4.46e-09	0.021	0.013	0.11	N	N	N
rs481214	1	93469865	A	T	0.0232	0.00394759	2.05e-08	-0.0017	0.013	0.89	N	N	N
rs4860734	4	67096904	A	G	0.0195	0.00334477	2.66e-08	-0.0006	0.013	0.96	N	N	N
rs486416	6	31856070	A	G	-0.0201	0.00316635	1.39e-09	0.044	0.013	0.00097	N	N	Y
rs487722	12	57824165	T	G	0.0273	0.00433058	1.81e-09	0.013	0.015	0.38	N	N	N
rs4878734	9	38010085	A	T	0.0218	0.00380786	4.69e-08	0.0016	0.012	0.9	N	N	N
rs4903203	14	74660508	A	G	0.0247	0.00368822	1.67e-10	0.011	0.013	0.41	N	N	N
rs4923541	11	28479535	T	C	0.0247	0.00380703	6e-10	-0.034	0.012	0.0044	N	N	Y
rs4936290	11	114009255	A	C	-0.0229	0.00340015	1.31e-10	0.0018	0.013	0.89	N	N	N
rs495593	13	72919800	A	G	0.0226	0.00365577	3.67e-09	-0.024	0.014	0.087	N	N	N
rs497338	10	804315	T	C	0.0271	0.00405992	1.91e-10	0.011	0.014	0.42	N	N	N
rs5016898	1	81672013	T	C	-0.0241	0.00369405	4.82e-10	-0.012	0.013	0.33	N	N	N
rs555784	9	85318704	A	T	-0.0249	0.00377731	3.18e-10	-0.027	0.013	0.035	N	N	Y
rs55846845	17	50092201	A	G	-0.021	0.00304524	4.71e-11	-0.036	0.012	0.0028	N	N	Y
rs56113850	19	41353107	T	C	-0.0229	0.0034488	2.38e-10	-0.014	0.014	0.33	N	N	N
rs57236847	20	44668401	C	G	0.0269	0.00437327	4.38e-09	-0.0011	0.013	0.93	N	N	N
rs58681483	17	57934654	A	G	0.0352	0.00585496	9.69e-09	0.047	0.022	0.03	N	N	Y
rs58876439	19	42600984	A	G	0.0474	0.00680643	3.05e-11	-0.0036	0.03	0.9	N	N	N
rs59986227	15	48009263	C	G	-0.0307	0.00433371	1.39e-11	-0.0017	0.014	0.9	N	N	N
rs6007594	22	45728370	A	G	-0.025	0.00385862	6.36e-10	-0.0009	0.014	0.95	N	N	N
rs6047481	20	21539564	A	T	0.0253	0.00408394	3.4e-09	-0.0015	0.013	0.91	N	N	N
rs60616179	6	110244765	A	G	0.0509	0.00772031	3.16e-10	-0.056	0.025	0.027	N	N	Y
rs6131805	20	16222093	T	G	0.0257	0.00364281	1.68e-11	0.018	0.012	0.15	N	N	N
rs6131942	20	17348608	A	G	-0.0263	0.00311206	7.42e-16	0.0057	0.012	0.64	N	N	N
rs61773390	1	7884525	T	G	0.0659	0.00468672	4.86e-41	0.0032	0.016	0.84	N	N	N
rs61875203	10	93888810	T	C	0.0259	0.0041183	1.97e-09	0.041	0.014	0.0034	Y	N	N
rs61990287	14	42069889	A	C	0.0248	0.00406824	6.04e-09	0.0029	0.014	0.83	N	N	N
rs62082402	18	5186566	T	G	0.05	0.00537461	6.9e-19	-0.025	0.015	0.099	N	N	N
rs62124718	2	12822995	A	G	-0.0447	0.00583094	2.59e-13	0.018	0.021	0.38	N	N	N
rs621421	11	30405914	T	C	-0.0273	0.00340909	2.17e-14	-0.017	0.013	0.19	N	N	N
rs62182135	2	240267305	A	C	-0.0242	0.00324614	1.13e-12	-0.01	0.013	0.44	N	N	N
rs62465218	7	132294312	A	C	-0.0274	0.00455831	9.74e-09	0.041	0.017	0.014	N	N	Y
rs62479736	8	3654320	T	G	0.0243	0.00370936	4.1e-10	0.0098	0.014	0.49	N	N	N
rs62553781	9	76679777	T	C	-0.0689	0.00923345	1.08e-12	0.0041	0.035	0.91	N	N	N
rs6429233	1	241137033	A	G	0.0202	0.00338188	1.2e-08	-0.0096	0.012	0.43	N	N	N
rs6433478	2	175241482	T	C	-0.0253	0.00355837	1.17e-11	0.0075	0.012	0.54	N	N	N
rs6440833	3	152646244	A	G	0.021	0.00327001	8.94e-10	-0.0029	0.012	0.81	N	N	N
rs6468316	8	35237788	T	C	-0.0197	0.00339012	2.96e-08	0.028	0.012	0.022	N	N	Y
rs6477309	9	8450638	T	C	0.0309	0.00376233	4.64e-15	-0.0019	0.013	0.89	N	N	N
rs6544906	2	46863872	A	C	0.0233	0.00358793	5.8e-10	0.019	0.012	0.11	N	N	N
rs6560218	9	74245426	T	C	-0.0224	0.00376597	1.39e-08	0.0039	0.013	0.77	N	N	N
rs6573308	14	60806976	T	C	0.0248	0.00413609	1.06e-08	-0.013	0.012	0.31	N	N	N
rs662094	11	66342691	A	G	0.0282	0.00372967	5.45e-13	0.017	0.012	0.17	N	N	N
rs66507804	5	86630284	T	C	-0.0322	0.00465049	3.93e-11	0.003	0.016	0.85	N	N	N
rs66617308	10	56699338	T	C	0.0184	0.00320725	4.4e-08	-0.011	0.013	0.37	N	N	N
rs6665637	1	153756083	A	G	-0.0196	0.00310667	1.75e-09	0.017	0.014	0.23	N	N	N
rs6690292	1	113188419	T	C	-0.0247	0.00416526	1.54e-08	-0.0059	0.013	0.66	N	N	N
rs6718511	2	25122324	A	G	0.0209	0.00348275	1.03e-08	0.015	0.013	0.23	N	N	N
rs6727752	2	76361783	A	G	0.0256	0.00385136	2.27e-10	0.0086	0.013	0.52	N	N	N
rs6794796	3	14383632	A	G	0.0253	0.00383449	3.07e-10	-0.011	0.013	0.4	N	N	N
rs67988891	5	152204741	C	G	-0.0363	0.0039448	1.63e-18	-0.0021	0.013	0.87	N	N	N
rs6816922	4	80206272	A	C	-0.02	0.0034825	4.26e-08	0.0024	0.012	0.84	N	N	N
rs6838677	4	66520667	A	C	-0.0213	0.00365414	2.68e-08	-0.0077	0.013	0.56	N	N	N
rs6846730	4	83279041	T	C	-0.0323	0.00404458	2.54e-14	0.011	0.014	0.45	N	N	N
rs695459	22	28848278	T	C	-0.022	0.00367955	1.17e-08	0.033	0.012	0.0088	N	N	Y
rs6958557	7	133585794	T	G	0.0261	0.00359059	4.04e-12	0.015	0.013	0.22	N	N	N
rs6967481	7	50642701	T	C	0.0321	0.00327417	8.39e-21	-0.018	0.012	0.14	N	N	N
rs6968240	7	121942674	A	C	0.0216	0.00326185	2.64e-10	-0.0075	0.016	0.64	N	N	N
rs6988733	8	91535686	T	C	0.0229	0.00393403	2.79e-08	0.013	0.013	0.31	N	N	N
rs6993892	8	33729200	T	C	-0.0347	0.00361496	5.24e-20	0.0014	0.013	0.91	N	N	N
rs7006885	8	93283578	A	G	0.0301	0.00420861	8.87e-12	0.011	0.014	0.4	N	N	N
rs710284	14	98532540	T	C	0.022	0.00373008	1.83e-08	-0.019	0.012	0.12	N	N	N
rs711098	12	77976559	A	C	0.0217	0.0035603	6.07e-09	0.0093	0.013	0.46	N	N	N
rs7111582	11	43893222	A	G	-0.0388	0.00489837	4.11e-14	-0.026	0.021	0.2	N	N	N
rs7143933	14	62460219	T	G	0.0246	0.00404472	6.52e-09	0.028	0.013	0.035	N	N	Y
rs71523448	8	31817493	C	G	-0.0499	0.0064537	1.62e-13	0.041	0.023	0.075	N	N	N
rs7203707	16	24518569	A	C	-0.0197	0.0030224	5e-10	0.0059	0.012	0.63	N	Y	N
rs7225002	17	44189067	A	G	-0.0179	0.00312391	4.56e-08	-0.0096	0.014	0.48	Y	N	N
rs7248205	19	10770305	T	C	0.0267	0.00357238	9.96e-13	-0.016	0.013	0.21	N	N	N
rs72720396	1	91191582	A	G	-0.0416	0.00420287	3.61e-21	-0.0039	0.015	0.79	N	N	N
rs72729847	4	147296930	T	C	-0.0303	0.00450156	1.35e-10	0.025	0.015	0.1	N	N	N
rs72773411	16	728514	A	G	0.0293	0.00503177	2.77e-08	0.0098	0.018	0.58	N	N	N
rs72790386	16	68136932	T	G	0.0604	0.0102791	2.07e-08	-0.033	0.041	0.42	N	N	N
rs72796401	2	24180078	A	T	0.0246	0.0032665	6.68e-13	-0.01	0.016	0.52	N	N	N
rs72829706	17	54173733	A	G	0.0563	0.00834816	1.24e-10	-0.0053	0.032	0.87	N	N	N
rs72841368	17	61391114	A	T	-0.0301	0.00430123	2.44e-11	-0.0013	0.015	0.93	N	N	N
rs72950188	3	116103275	T	C	0.0447	0.00667563	1.67e-10	0.02	0.022	0.37	N	N	N
rs72966564	3	123149816	T	C	-0.0234	0.00386075	7.35e-09	-0.049	0.015	0.0015	N	N	Y
rs7298532	12	112510404	T	C	0.027	0.00401606	1.42e-10	0.0083	0.013	0.53	N	N	N
rs7299922	12	54702519	A	G	0.0239	0.00347586	5.38e-11	0.017	0.013	0.19	N	Y	N
rs73026775	19	31052954	A	G	-0.0335	0.00570893	2.16e-08	-0.0088	0.021	0.68	N	N	N
rs7304278	12	106989915	A	G	-0.0291	0.00361266	1.53e-14	0.019	0.013	0.15	N	N	N
rs73050286	3	23224684	T	C	0.0297	0.00427831	3.52e-11	-0.015	0.014	0.3	N	N	N
rs7429614	3	77205438	T	G	0.0349	0.00370331	2.45e-19	0.011	0.012	0.38	N	N	N
rs74357745	11	122811822	A	G	0.0312	0.0047561	3.88e-10	0.0077	0.019	0.69	N	N	N
rs747003	2	161916409	T	C	0.0196	0.00336654	2.78e-08	0.0089	0.013	0.48	N	N	N
rs75120545	2	44271496	T	C	0.0862	0.0098503	6.84e-17	0.045	0.032	0.16	N	N	N
rs7602499	2	41385367	T	C	0.0223	0.0038608	3.56e-08	0.01	0.013	0.43	N	N	N
rs76064513	2	125438641	T	C	0.0338	0.00582457	3.09e-08	-0.015	0.019	0.43	N	N	N
rs7626335	3	71575177	A	C	-0.0286	0.00396451	5.87e-12	0.02	0.013	0.12	N	N	N
rs7649164	3	150788032	T	G	0.0211	0.0034664	6.33e-09	-0.012	0.013	0.36	N	N	N
rs76518095	10	131149976	T	C	0.0398	0.00657851	7.82e-09	-0.012	0.026	0.63	N	N	N
rs766406	6	26319588	T	G	-0.0236	0.00365155	6.98e-10	-0.015	0.013	0.24	N	N	N
rs7700110	4	114439894	A	G	0.0242	0.00392666	4.11e-09	0.021	0.014	0.12	N	N	N
rs7701529	5	63861475	A	T	-0.0295	0.0040774	5.1e-12	-0.012	0.015	0.39	N	N	N
rs7721608	5	76581258	T	G	0.0204	0.00324582	2.01e-09	-0.0014	0.012	0.91	N	N	N
rs77248969	2	136490731	A	G	-0.0333	0.00543053	4.91e-09	0.038	0.019	0.049	N	N	Y
rs7735794	5	175339984	A	G	0.0344	0.00587331	2.29e-08	-0.014	0.022	0.52	N	N	N
rs77960	5	103964585	A	G	0.0221	0.00324618	8.29e-11	0.016	0.013	0.21	N	N	N
rs7845620	8	53129069	A	C	-0.0425	0.00457727	8.09e-19	0.03	0.017	0.082	N	N	N
rs78580841	3	46986452	T	C	0.0424	0.00610599	3.46e-11	0.03	0.026	0.24	N	N	N
rs7900191	10	119145774	T	C	-0.0187	0.00326923	4.83e-08	0.002	0.012	0.87	N	N	N
rs7943634	11	126734319	T	C	-0.0235	0.00365531	8.55e-10	-0.015	0.013	0.26	N	N	N
rs7959983	12	90452978	T	C	-0.0299	0.00351186	4.54e-16	-0.011	0.012	0.39	N	N	N
rs7975791	12	49413486	T	C	0.0513	0.00837278	5.03e-09	0.051	0.04	0.21	N	N	N
rs80097534	12	121029604	T	G	-0.0357	0.00573034	2.78e-09	0.05	0.022	0.021	N	N	Y
rs80271258	2	239311505	T	C	-0.0894	0.00619671	4.16e-43	0.0053	0.022	0.81	N	N	N
rs8044054	16	60628436	T	C	0.0307	0.00350937	7.05e-17	0.013	0.012	0.28	N	N	N
rs8072058	17	55734198	A	T	-0.0281	0.00465772	8.59e-09	-0.0026	0.015	0.86	N	N	N
rs812925	2	61680993	C	G	-0.0306	0.00349555	6.7e-17	0.0011	0.013	0.93	N	N	N
rs848552	2	36700580	C	G	-0.0282	0.00357098	4.89e-14	0.0032	0.013	0.8	N	N	N
rs909757	1	4850823	T	C	0.0197	0.00328279	1.03e-08	0.011	0.013	0.37	N	N	N
rs9347926	6	165195547	A	T	0.0264	0.00339987	1.28e-13	0.015	0.013	0.26	N	N	N
rs9348050	6	166263488	T	C	0.0221	0.00323336	6.96e-11	-0.0081	0.012	0.5	N	N	N
rs9381812	6	13183998	A	G	-0.0495	0.00390532	1.15e-33	0.0069	0.013	0.59	N	Y	N
rs938836	4	139939653	A	G	-0.0212	0.00331146	1.01e-09	0.0087	0.012	0.47	N	N	N
rs9394154	6	11574374	C	G	-0.0217	0.00337323	8.35e-10	-0.017	0.012	0.16	N	N	N
rs9416744	10	60567937	A	C	0.0344	0.00393503	7.38e-17	0.016	0.014	0.25	N	N	N
rs9436119	1	150467753	A	G	0.0395	0.00331376	5.7e-30	0.0057	0.013	0.66	N	N	N
rs9465253	6	19102247	T	C	0.023	0.00369953	3e-09	0.01	0.014	0.45	N	N	N
rs9476310	6	57767576	T	C	0.0263	0.003502	7.74e-13	0.0051	0.012	0.68	N	N	N
rs9479402	6	153135339	T	C	-0.2186	0.0173961	4.05e-33	0.044	0.066	0.51	N	N	N
rs9496623	6	143751625	A	G	-0.0235	0.00402535	2.54e-08	-0.003	0.013	0.82	N	N	N
rs9558942	13	107700218	T	C	-0.0192	0.00334728	4.43e-08	-0.011	0.013	0.41	N	N	N
rs9571526	13	66590868	T	G	-0.0272	0.00444154	5.14e-09	-0.0035	0.014	0.8	N	N	N
rs9573980	13	77590741	A	G	0.1265	0.00963149	5.03e-36	0.0026	0.032	0.93	N	N	N
rs9597241	13	56281271	A	C	0.0332	0.00425205	9.39e-14	0.0086	0.015	0.57	N	N	N
rs9611597	22	41864190	A	T	0.0374	0.00509815	2.57e-12	0.019	0.018	0.28	N	N	N
rs962961	14	57281154	T	C	-0.0219	0.00316886	4.29e-11	-0.012	0.013	0.36	N	N	N
rs9636202	19	18449238	A	G	-0.026	0.0037491	3.67e-11	-0.017	0.014	0.24	N	Y	N
rs9664044	10	126710791	T	C	-0.0268	0.00426344	2e-09	-0.0041	0.014	0.78	N	N	N
rs975025	1	179338327	T	C	-0.049	0.00624363	6.98e-14	0.0005	0.024	0.98	N	N	N
rs9817910	3	18246870	A	G	-0.0216	0.00323063	1.78e-10	0.035	0.012	0.0037	N	N	Y
rs9836621	3	182096311	T	C	-0.0279	0.0036168	1.84e-13	0.0033	0.012	0.78	N	N	N
rs9950528	18	35762461	A	G	-0.0235	0.00381865	4.32e-09	-0.0072	0.013	0.58	N	N	N
rs9956387	18	44773382	A	T	-0.0198	0.00339681	2.67e-08	0.0089	0.012	0.46	N	N	N
rs9964420	18	56824041	A	C	-0.0488	0.00364478	2.26e-37	-0.0066	0.013	0.62	N	N	N
rs9991917	4	132512118	A	T	0.0452703	0.0075627	1.12e-08	-0.013	0.016	0.39	N	N	N
rs9997394	4	163704083	A	G	-0.0254	0.00397123	1.05e-09	-0.006	0.013	0.65	N	N	N
Note: Of the 351 SNPs significantly associated with morningness, 8 SNPs (rs3747463, rs213462, rs7060620, rs146820337, rs10610420, rs67169439, rs34125199, rs60521023) were not available in the GWAS of T2DM and was excluded from the instrument set. After harmonization, clumping and removal of potential pleiotropic instruments, 284 SNPs were included in the MR analysis. Chr=chromosome; Bp=basepair p…
